# Supplementary material for: Identification of Immune-Related LncRNA Pairs for Predicting Prognosis and Immunotherapeutic Response in Head and Neck Squamous Cell Carcinoma
Source: Front Immunol. 2021 Apr 29;12:658631. doi: 10.3389/fimmu.2021.658631 (PMC8116744; doi:10.3389/fimmu.2021.658631)
Supplement: Supplementary file 1 [file Table_1.xlsx]

## Sheet: Sheet1
ID	risk/group	ImmuneScore	ESTIMATEScore	LINC00567|LINC01204	AC007879.3|LINC01281	LINC01281|SFTA1P	AC009542.2|LINC01555	AC007879.3|LINC02195	LINC00567|LINC00862	LINC00567|LINC01555	LINC00460|PRAL	CASK-AS1|FOXC2-AS1	LINC01727|LINC01802	ATP6V1B1-AS1|OVAAL	AC009542.2|LINC01338	AC007879.4|AC010731.2	LINC01293|LINC01343	LINC02158|SFTA1P	LINC01727|LINC02128	AC007879.2|LINC00567	LINC01281|LINC02100	CASK-AS1|LINC01555	IGF2BP2-AS1|LINC00567	CASK-AS1|GACAT2	riskScore
TCGA-4P-AA8J	low	708.702	1228.32	1	0	0	1	0	0	1	1	0	1	0	1	0	0	0	0	1	1	0	1	0	-0.794605
TCGA-BA-5555	low	67.6586	-558.099	0	0	1	1	0	0	1	0	1	1	1	1	0	0	0	0	0	0	1	1	0	-1.03006
TCGA-BA-5556	low	1512.34	1328.17	1	0	0	1	0	1	0	1	0	1	0	1	0	0	0	1	1	0	0	1	0	-0.847183
TCGA-BA-5557	low	1748.31	2714.85	0	0	0	1	0	0	1	1	0	1	0	1	0	1	1	0	1	1	1	1	1	-0.837486
TCGA-BA-5559	low	1742.18	2093.44	1	0	1	1	0	1	1	0	0	0	0	1	0	1	0	0	0	1	1	0	1	-1.19861
TCGA-BA-6869	low	-135.166	-1490.13	1	0	1	0	0	1	1	0	1	0	0	0	0	1	0	1	0	1	1	1	0	-0.570367
TCGA-BA-7269	low	-113.447	-98.7842	1	0	0	1	0	0	1	1	0	0	0	1	0	0	0	0	1	0	1	1	0	-0.609854
TCGA-BA-A4IF	low	-734.421	-1969.14	1	1	0	1	1	1	1	1	1	1	0	1	0	0	0	0	0	0	1	0	1	-1.48731
TCGA-BA-A4IG	low	90.7575	-1345.02	0	0	1	1	1	0	0	0	1	1	0	1	0	1	1	1	1	1	1	1	0	-0.913875
TCGA-BA-A4II	low	169.572	-261.785	1	1	1	1	0	0	1	1	1	0	1	0	0	0	1	0	1	1	0	1	0	-0.476834
TCGA-BA-A6D8	low	-55.4913	-340.202	1	1	0	1	0	0	1	0	0	1	0	0	0	0	0	0	1	1	1	1	0	-0.453713
TCGA-BA-A6DA	low	331.136	-502.41	1	1	1	1	1	0	1	1	0	1	0	1	1	0	1	0	1	1	1	1	0	-0.699527
TCGA-BA-A6DL	low	-377.803	-1812.17	0	1	1	1	0	0	0	0	1	1	1	1	1	0	0	0	1	1	1	1	0	-0.51605
TCGA-BA-A8YP	low	-424.902	-262.528	0	0	0	0	0	0	0	0	1	1	1	0	0	1	0	1	0	1	1	1	1	-0.49085
TCGA-BB-4223	low	840.888	119.373	1	0	1	1	0	1	1	0	1	1	1	1	0	0	1	1	0	1	1	0	0	-1.86965
TCGA-BB-4224	low	-357.987	-1769.26	1	1	1	1	1	0	1	0	1	0	0	1	1	0	1	1	1	1	1	1	0	-1.17807
TCGA-BB-4225	low	1051.76	171.65	1	0	1	1	0	1	1	0	0	1	0	1	0	1	0	0	0	1	0	0	0	-0.846522
TCGA-BB-4228	low	83.1301	-300.88	1	0	1	1	0	1	1	1	1	1	0	1	0	0	0	0	0	1	1	0	0	-1.46122
TCGA-BB-8596	low	777.75	1673.28	1	0	1	1	0	0	1	1	1	1	0	0	0	0	0	1	0	1	1	1	1	-1.52024
TCGA-BB-A6UM	low	504.365	-976.01	0	0	1	0	0	1	1	0	1	1	0	0	0	0	1	1	0	0	1	1	1	-1.52112
TCGA-CN-4722	low	-53.9016	203.28	1	0	0	1	0	0	1	1	1	1	0	0	0	0	0	1	1	0	1	1	1	-1.17141
TCGA-CN-4723	low	405.549	292.608	0	1	1	1	0	0	1	1	1	0	1	0	0	0	0	0	1	1	1	1	1	-0.615869
TCGA-CN-4726	low	510.689	849.334	1	1	0	0	0	0	1	1	1	1	0	0	0	0	1	0	0	1	0	1	0	-0.665476
TCGA-CN-4728	low	1455.8	3083.93	1	0	0	0	0	1	1	0	1	1	0	0	0	1	0	1	0	1	1	1	1	-1.01448
TCGA-CN-4729	low	141.534	-63.3033	1	1	0	1	0	1	1	1	1	1	0	0	0	0	1	0	0	0	1	1	1	-1.21396
TCGA-CN-4733	low	2213.43	3371.08	1	0	1	0	0	1	1	1	0	1	0	0	0	0	0	1	0	1	0	0	0	-0.824586
TCGA-CN-4734	low	1124.6	1235.59	1	1	0	1	0	1	1	1	1	1	1	1	1	0	0	0	0	0	1	0	1	-1.12154
TCGA-CN-4735	low	959.479	877.505	1	1	0	1	0	1	1	1	0	1	1	1	0	1	0	0	0	0	1	0	1	-0.720954
TCGA-CN-4737	low	8.33796	299.229	1	1	0	1	1	1	1	1	1	1	1	0	1	0	0	1	0	1	1	0	1	-0.896196
TCGA-CN-4738	low	812.534	366.581	1	0	1	0	0	1	1	1	1	0	1	0	0	0	0	0	1	0	1	1	1	-0.685981
TCGA-CN-4739	low	623.394	34.1494	0	1	1	1	1	0	1	1	1	1	0	1	1	0	0	1	0	1	1	1	1	-1.36491
TCGA-CN-4740	low	1323.72	2845.16	1	0	0	1	0	1	1	0	1	1	1	1	1	0	0	1	0	1	1	0	1	-1.69059
TCGA-CN-4741	low	-98.4479	-1022.83	1	1	1	1	0	1	1	0	1	1	1	1	0	0	1	1	0	0	1	1	1	-2.03702
TCGA-CN-5356	low	-80.2568	-54.8581	1	1	0	1	1	1	1	1	1	1	1	1	0	0	0	1	0	1	1	1	1	-1.58972
TCGA-CN-5359	low	1477.31	2677.26	1	0	1	0	1	1	1	1	1	1	1	0	0	0	0	0	1	1	1	1	1	-0.833828
TCGA-CN-5360	low	1287.1	1583.37	1	0	1	1	0	1	1	0	1	1	0	1	0	0	1	1	0	1	1	0	1	-2.46617
TCGA-CN-5369	low	1416.09	1815.58	1	0	0	1	0	0	0	1	1	1	1	1	1	0	0	1	0	1	0	1	1	-1.21018
TCGA-CN-5373	low	1056.05	1628.12	1	0	1	1	0	1	1	0	1	1	1	0	0	0	1	1	0	1	1	0	1	-1.82029
TCGA-CN-5374	low	1050.89	78.8181	1	0	1	1	1	0	1	0	1	1	1	1	1	0	1	1	1	1	1	0	1	-1.73071
TCGA-CN-6012	low	578.587	273.767	0	0	1	1	0	1	1	0	1	1	0	1	0	1	1	1	0	0	1	1	1	-1.64112
TCGA-CN-6013	low	1701.56	1684.98	1	0	1	1	0	0	1	1	1	1	0	0	0	0	0	1	1	0	1	1	1	-1.29493
TCGA-CN-6016	low	822.618	2020.07	1	0	0	1	0	1	1	1	0	1	0	1	0	0	0	0	0	1	1	0	1	-1.53822
TCGA-CN-6017	low	2106.31	3257.87	1	0	0	1	0	1	1	0	1	1	0	0	1	0	0	1	0	1	1	0	1	-1.38059
TCGA-CN-6019	low	1388.14	2940.27	1	0	1	1	0	1	1	1	0	1	0	0	0	0	0	1	0	1	1	0	0	-0.999021
TCGA-CN-6022	low	750.937	1236.41	1	1	0	0	1	1	1	1	0	0	0	0	0	1	1	1	0	1	1	1	1	-0.517747
TCGA-CN-6992	low	-348.093	-746.156	1	1	1	0	0	0	0	0	1	1	0	0	0	1	1	1	0	1	1	1	0	-0.634596
TCGA-CN-6994	low	87.6832	73.0068	1	1	0	1	1	1	1	1	1	0	0	1	0	1	0	0	0	0	1	1	1	-0.796732
TCGA-CN-6996	low	1303.88	1608.87	0	1	1	0	0	0	1	1	1	1	0	1	0	1	0	1	1	0	1	1	1	-0.954661
TCGA-CN-A497	low	13.6124	-430.879	1	0	1	1	0	1	1	0	1	1	0	0	0	0	1	1	0	1	1	1	0	-1.47794
TCGA-CN-A498	low	33.7841	-970.675	0	1	1	1	0	0	0	1	1	0	1	1	0	0	0	1	1	0	1	1	1	-1.09267
TCGA-CN-A499	low	979.927	184.021	0	1	1	1	0	1	1	0	1	1	0	1	1	1	1	1	0	1	0	1	1	-1.31828
TCGA-CN-A49B	low	1032.24	777.753	1	0	1	1	0	0	0	0	0	1	0	1	1	0	0	1	1	1	0	1	0	-0.873698
TCGA-CN-A63T	low	729.523	469.838	1	0	0	1	0	1	1	1	0	1	1	1	1	0	1	1	0	1	0	1	0	-0.930778
TCGA-CN-A63U	low	-811.353	-2421.22	1	1	0	1	1	0	1	0	1	1	0	0	0	0	1	0	0	0	1	1	0	-0.777926
TCGA-CN-A63V	low	-87.6533	373.194	1	1	0	1	0	0	1	1	1	1	0	0	0	0	0	1	1	0	1	1	1	-1.10016
TCGA-CN-A641	low	-412.681	-1628.67	0	1	0	1	1	0	0	1	1	1	1	1	0	0	1	1	1	1	1	1	1	-1.30382
TCGA-CN-A6UY	low	1163.81	-107.824	1	0	1	1	0	1	1	1	0	1	0	0	0	0	0	1	0	1	1	0	0	-0.999021
TCGA-CN-A6V3	low	440.583	-516.506	0	1	0	1	0	0	0	0	1	1	1	1	1	0	0	1	1	0	1	1	1	-0.95665
TCGA-CN-A6V6	low	1236.17	651.106	0	0	1	1	0	0	1	0	0	1	0	1	0	0	0	0	1	1	1	1	0	-0.961154
TCGA-CN-A6V7	low	-234.306	-2299.13	0	0	1	1	0	0	0	0	1	1	0	1	0	1	1	1	0	0	1	1	1	-1.45071
TCGA-CQ-5323	low	177.974	-585.185	1	0	1	1	0	1	1	0	0	1	0	1	0	0	1	1	0	0	1	0	0	-1.70128
TCGA-CQ-5324	low	269.863	-9.69548	1	1	0	1	0	1	1	0	0	1	0	0	0	1	1	1	0	0	1	1	1	-0.90562
TCGA-CQ-5325	low	1934.07	2682.53	1	0	0	0	0	1	1	1	0	1	0	0	0	0	0	1	0	0	0	0	0	-0.592803
TCGA-CQ-5327	low	1193.13	953.056	1	1	0	1	0	0	1	1	0	1	0	1	0	0	0	0	0	0	1	1	0	-0.794707
TCGA-CQ-5331	low	1363.7	1322.44	1	0	1	0	0	1	1	0	0	0	1	0	0	0	1	1	0	0	0	0	0	-0.741901
TCGA-CQ-6219	low	1120.55	1545.18	1	0	0	0	0	1	1	1	0	1	0	0	1	0	0	1	0	0	0	1	1	-0.642397
TCGA-CQ-6222	low	1467.25	1488.19	1	0	1	1	0	1	1	0	0	1	0	1	0	0	0	0	1	1	0	1	0	-1.11759
TCGA-CQ-6223	low	369.489	-537.491	1	0	0	0	0	1	0	1	1	0	1	0	0	0	1	0	0	0	1	1	1	-0.729645
TCGA-CQ-6229	low	241.14	-73.7266	1	0	0	0	0	1	1	1	0	1	0	1	1	0	0	0	1	1	0	1	0	-0.439168
TCGA-CQ-7063	low	1328.18	926.352	1	0	0	1	0	1	1	1	0	1	1	0	0	0	0	1	0	1	1	1	0	-0.625849
TCGA-CQ-7072	low	-185.965	405.145	1	1	0	1	1	1	1	1	1	0	0	1	0	1	0	1	0	1	1	1	0	-0.720208
TCGA-CQ-A4C6	low	470.756	228.06	1	1	0	0	0	1	1	1	1	0	0	0	0	0	0	1	0	0	0	1	1	-0.957437
TCGA-CQ-A4C9	low	-210.861	-533.78	1	1	1	1	0	1	1	0	1	1	0	0	1	0	1	1	0	0	1	1	0	-1.00116
TCGA-CQ-A4CB	low	489.97	862.926	1	1	0	1	1	1	1	1	0	1	1	1	0	0	0	1	1	1	1	1	0	-0.816034
TCGA-CQ-A4CE	low	184.663	-738.453	1	1	0	1	0	0	1	0	1	1	0	0	0	0	1	1	1	1	1	1	1	-1.54099
TCGA-CQ-A4CI	low	-1068.73	-1502.93	1	1	0	1	1	1	1	1	1	1	0	1	0	0	0	0	0	0	1	1	0	-0.977021
TCGA-CR-5243	low	502.254	459.968	1	0	1	1	0	1	1	0	1	1	0	1	1	0	1	1	0	1	0	0	1	-2.10633
TCGA-CR-5248	low	2213.96	1749.52	1	0	1	1	0	1	1	0	1	1	1	1	0	1	0	1	0	1	1	0	1	-1.64158
TCGA-CR-5249	low	1336.13	806.409	1	0	1	1	0	1	1	0	1	1	0	1	0	0	1	1	0	1	1	0	1	-2.46617
TCGA-CR-5250	low	522.44	16.9165	1	0	1	0	0	1	1	1	0	1	0	0	0	1	0	1	0	1	1	0	1	-0.845912
TCGA-CR-6467	low	1346.57	533.982	1	0	1	0	0	1	1	0	1	1	0	0	0	1	0	1	0	1	1	0	1	-1.21971
TCGA-CR-6470	low	1579.02	1818.98	1	0	1	1	0	1	1	0	1	1	0	1	0	1	0	1	0	1	1	0	1	-1.80952
TCGA-CR-6471	low	992.423	1179.85	1	0	0	0	0	1	1	0	1	1	0	0	0	0	1	1	0	1	1	0	1	-1.75283
TCGA-CR-6472	low	-412.387	-1009.44	1	0	0	1	0	1	1	0	1	1	0	0	0	1	0	1	0	1	1	0	1	-1.20806
TCGA-CR-6473	low	-317.582	-1418.89	1	0	1	1	0	0	1	0	0	1	0	1	0	1	0	0	1	1	1	1	1	-1.08519
TCGA-CR-6477	low	972.267	1504.75	0	0	1	0	1	1	1	1	0	1	0	0	0	0	1	0	1	1	1	1	1	-0.795269
TCGA-CR-6480	low	129.732	-1331.03	1	0	1	0	0	1	1	0	1	1	0	1	1	0	0	1	0	0	1	0	1	-1.76193
TCGA-CR-6481	low	2303.07	2538.11	1	0	1	0	0	1	1	0	1	1	0	0	0	0	0	1	0	1	1	0	1	-1.68952
TCGA-CR-6482	low	1811.04	2080.79	1	0	1	0	0	1	1	0	1	1	0	0	0	0	0	1	0	1	1	0	0	-1.26094
TCGA-CR-6484	low	1598.63	2402.77	1	0	0	1	0	1	1	1	1	1	0	1	1	1	0	1	0	1	1	0	1	-1.24298
TCGA-CR-6487	low	2077.65	2221.48	1	0	1	0	0	1	1	0	1	1	0	0	0	1	0	1	0	1	1	1	1	-1.138
TCGA-CR-6488	low	992.939	1566.15	1	0	0	1	1	1	1	1	0	1	0	0	0	0	0	0	0	1	1	1	0	-0.450525
TCGA-CR-6491	low	-124.834	-877.812	1	1	0	1	0	0	1	1	1	0	1	1	0	0	0	1	1	1	1	1	1	-1.37936
TCGA-CR-6492	low	379.64	-211.184	1	1	0	0	0	1	0	1	1	1	0	0	0	0	0	1	1	0	0	1	1	-0.842758
TCGA-CR-7364	low	70.6271	-433.637	1	0	1	1	0	0	0	1	1	0	0	1	0	1	1	0	0	1	1	0	0	-0.848772
TCGA-CR-7365	low	-127.9	-96.2716	0	1	0	1	1	0	1	1	1	0	0	1	0	1	0	0	1	0	1	1	1	-0.460689
TCGA-CR-7367	low	554.002	1490.92	1	0	0	0	0	1	1	1	0	1	1	0	0	0	0	1	0	1	0	0	0	-0.533118
TCGA-CR-7368	low	454.67	-150.432	1	1	1	0	0	1	1	0	0	1	1	0	1	0	1	1	0	0	0	0	0	-0.512424
TCGA-CR-7372	low	-95.1248	120.208	1	1	0	1	0	1	1	1	0	0	1	1	0	0	1	0	0	0	0	0	0	-0.747406
TCGA-CR-7376	low	2105.18	4021.65	1	0	0	1	0	1	1	0	1	1	0	1	0	0	0	1	0	1	0	0	1	-2.09325
TCGA-CR-7377	low	1383.35	2216.92	1	0	1	1	0	1	1	1	0	1	1	1	0	0	1	1	0	1	0	1	1	-1.78017
TCGA-CR-7385	low	1228.78	362.092	1	0	1	1	0	1	1	0	1	1	0	0	0	0	1	1	0	0	1	0	0	-1.45139
TCGA-CR-7386	low	1371.62	2841.42	1	0	0	1	0	1	1	1	1	1	1	0	0	0	0	0	0	0	1	0	0	-0.583551
TCGA-CR-7388	low	971.403	1153.52	0	1	1	1	1	0	1	1	1	1	0	0	0	1	1	1	1	1	1	1	1	-0.784217
TCGA-CR-7389	low	426.974	729.112	1	0	0	0	0	1	1	0	0	1	1	0	0	0	1	1	1	0	1	0	0	-0.702944
TCGA-CR-7391	low	1288.71	2034.59	1	0	1	1	0	1	1	1	1	1	0	0	0	0	1	1	0	1	1	1	0	-1.33221
TCGA-CR-7392	low	1318.97	2293.03	0	0	0	0	0	0	1	0	0	1	0	0	0	0	1	1	0	0	1	0	1	-1.19752
TCGA-CR-7393	low	1674.23	2779.21	1	0	1	1	0	1	1	1	0	1	0	0	0	1	1	1	0	1	0	0	0	-0.653475
TCGA-CR-7394	low	1774.47	2500.94	1	0	1	1	0	1	1	0	0	1	0	1	0	0	1	1	1	1	0	0	0	-1.62993
TCGA-CR-7395	low	1470.62	1858.27	1	0	0	1	0	1	1	1	0	1	1	0	0	0	1	1	0	1	1	0	0	-0.894384
TCGA-CR-7398	low	-195.462	-308.971	1	1	0	0	1	1	1	0	1	1	1	0	0	1	0	1	0	0	1	1	1	-0.567565
TCGA-CR-7401	low	200.002	515.179	1	1	0	1	0	1	1	1	0	1	0	0	0	0	0	1	0	0	1	0	0	-0.69599
TCGA-CR-7402	low	100.474	-620.968	1	1	0	1	0	1	1	1	1	0	1	1	0	0	1	1	0	0	1	0	0	-1.28183
TCGA-CR-7404	low	952.68	566.136	1	0	1	1	0	1	1	0	1	1	1	1	0	0	1	1	0	0	1	0	0	-1.76139
TCGA-CV-5430	low	662.182	368.836	1	0	1	1	0	1	1	0	1	1	1	1	0	1	1	1	0	0	1	0	1	-1.72016
TCGA-CV-5432	low	-331.689	-1155.69	1	0	1	1	0	0	1	1	0	1	1	1	0	0	1	1	1	1	1	1	0	-1.24338
TCGA-CV-5434	low	656.336	1359.76	1	0	0	0	1	0	1	0	1	1	0	0	0	1	0	1	0	1	1	1	0	-0.432709
TCGA-CV-5435	low	-761.035	-1442.3	0	1	0	1	1	0	1	1	1	1	0	1	0	0	0	1	1	0	1	1	0	-0.88478
TCGA-CV-5439	low	268.771	-885.401	1	1	1	1	0	0	1	1	0	0	0	1	1	0	0	1	1	0	1	1	1	-1.03723
TCGA-CV-5440	low	-539.342	-1593.81	1	1	0	1	1	1	1	1	1	0	0	1	0	0	0	0	1	0	1	1	1	-1.1495
TCGA-CV-5441	low	-48.9491	-515.249	1	1	1	1	1	1	1	0	1	1	0	1	1	0	1	1	0	1	1	0	0	-1.56959
TCGA-CV-5442	low	-684.726	-2506.06	1	0	1	1	0	0	1	1	1	1	0	0	0	0	1	1	1	0	1	1	1	-1.48176
TCGA-CV-5443	low	1274.09	1088.91	1	0	1	1	0	1	1	1	1	1	0	0	0	1	0	0	0	1	1	1	1	-0.860338
TCGA-CV-5444	low	1071.81	2275.15	1	1	0	1	0	1	1	0	1	1	0	1	1	0	0	1	0	0	0	0	0	-1.18788
TCGA-CV-5978	low	1019.22	1958.03	0	1	0	1	0	0	1	0	1	1	0	0	0	1	1	1	0	0	1	1	0	-0.486099
TCGA-CV-6433	low	1396.24	445.462	1	0	1	1	0	1	1	0	1	1	0	1	0	1	0	1	0	1	1	0	1	-1.80952
TCGA-CV-6933	low	863.587	806.315	0	0	1	1	1	0	0	1	1	1	0	1	0	0	0	0	1	1	1	1	1	-1.2359
TCGA-CV-6934	low	1112.19	2708.08	1	0	0	1	0	1	1	1	0	1	0	0	0	0	0	1	0	1	1	1	0	-0.793791
TCGA-CV-6938	low	1424.41	1148.86	0	0	0	1	0	0	1	1	0	1	0	0	0	0	1	0	1	0	1	1	1	-0.721103
TCGA-CV-6939	low	636.699	395.93	1	1	1	1	0	1	1	1	1	1	1	1	0	1	1	0	0	0	1	0	0	-0.830787
TCGA-CV-6941	low	28.4517	328.66	1	0	0	0	0	0	1	0	1	1	1	0	0	0	0	1	0	1	1	1	1	-1.26263
TCGA-CV-6942	low	1532.87	2206.55	1	1	0	1	0	1	1	1	0	1	0	1	0	0	0	1	0	0	0	0	0	-1.11137
TCGA-CV-6943	low	1943.28	3129.62	1	0	1	1	0	1	1	1	0	1	1	1	1	0	1	0	0	1	0	0	1	-1.32079
TCGA-CV-6951	low	-634.798	-1557.48	1	1	0	1	0	0	1	0	0	0	0	0	0	0	0	1	1	0	1	1	0	-0.450203
TCGA-CV-6953	low	365.099	-488.288	1	1	0	1	0	1	1	1	0	1	0	0	0	0	0	0	0	1	1	1	0	-0.478742
TCGA-CV-6955	low	841.039	-216.392	1	1	0	0	0	0	0	0	0	1	0	0	0	0	1	1	1	0	0	1	0	-0.464966
TCGA-CV-7090	low	1054.58	1597.08	1	1	0	1	1	0	1	1	1	0	1	1	0	0	0	1	1	0	1	1	1	-1.17164
TCGA-CV-7091	low	135.837	19.2923	1	1	0	1	0	1	1	0	0	1	0	1	0	0	0	0	0	0	1	1	0	-0.994165
TCGA-CV-7099	low	757.63	48.613	0	1	0	1	0	0	0	1	0	0	0	1	0	0	0	0	1	0	1	1	1	-0.665225
TCGA-CV-7102	low	517.392	1074.45	1	1	0	1	1	1	1	1	0	0	1	1	1	0	0	0	1	1	1	1	1	-0.564476
TCGA-CV-7177	low	-291.094	253.251	1	1	0	1	0	0	0	1	0	1	0	1	0	0	1	1	1	0	0	1	0	-0.909046
TCGA-CV-7178	low	801.232	1504.03	1	1	0	1	1	1	1	1	0	0	1	1	1	0	0	0	0	0	1	1	1	-0.573264
TCGA-CV-7183	low	-559.534	-1059.42	1	0	0	1	0	0	1	1	1	1	0	0	0	0	1	0	1	1	1	1	1	-1.22269
TCGA-CV-7235	low	868.186	1636.08	1	0	0	1	0	1	1	0	0	1	1	1	1	0	0	1	1	0	1	0	0	-0.808645
TCGA-CV-7238	low	713.013	541.752	0	0	0	0	0	1	1	1	1	1	1	0	1	0	0	1	0	1	1	0	1	-0.789758
TCGA-CV-7242	low	663.132	-403.718	1	0	1	1	0	1	1	0	1	1	0	1	0	1	0	0	0	1	1	1	0	-1.05544
TCGA-CV-7245	low	-340.531	-883.088	1	1	0	1	0	1	1	1	1	1	0	1	1	0	0	1	1	0	1	1	0	-0.905957
TCGA-CV-7250	low	-83.3566	-1147.06	1	1	0	1	0	1	1	0	1	0	0	1	0	1	1	1	0	0	1	0	1	-1.55427
TCGA-CV-7253	low	-757.195	-2426.88	0	1	0	1	1	0	0	1	1	1	1	1	0	0	0	1	1	0	1	1	1	-1.00873
TCGA-CV-7261	low	-146.768	-211.618	1	0	1	1	0	0	1	0	1	1	1	0	0	0	1	1	0	1	1	1	0	-1.25628
TCGA-CV-7410	low	2143.66	2531.13	1	0	1	1	0	1	1	1	1	1	0	1	0	0	0	1	0	1	0	0	1	-2.07104
TCGA-CV-7411	low	35.5574	-75.0013	0	0	0	1	0	0	0	1	0	1	0	1	0	0	1	1	1	1	0	1	0	-0.923275
TCGA-CV-7427	low	1238.85	812.389	0	0	1	1	0	0	0	0	0	1	0	1	1	1	1	0	1	0	1	0	1	-0.646224
TCGA-CV-7428	low	668.953	423.868	0	0	0	1	0	1	0	1	1	1	1	0	0	0	0	1	1	0	0	1	1	-0.692662
TCGA-CV-7433	low	1669.46	2872.31	1	0	0	0	0	0	1	1	1	1	1	0	1	0	0	1	0	1	1	1	1	-0.819609
TCGA-CV-7435	low	598.272	1693.32	1	1	0	1	1	0	1	0	1	1	1	0	0	0	0	1	0	1	1	1	0	-0.775211
TCGA-CV-7568	low	-253.457	-45.2057	1	0	1	0	0	0	1	0	1	0	0	0	0	1	0	0	0	0	1	1	1	-0.593169
TCGA-CV-A45O	low	600.011	-63.1185	1	0	1	0	0	0	0	0	1	1	0	0	0	0	1	1	1	1	1	1	1	-1.4872
TCGA-CV-A45R	low	423.104	399.771	1	0	0	1	0	1	1	1	1	1	0	1	0	0	1	1	0	1	1	0	1	-2.19691
TCGA-CV-A45T	low	1787.1	1673.32	1	0	1	1	0	1	1	0	0	1	0	0	0	0	1	1	1	1	1	1	0	-1.13284
TCGA-CV-A45U	low	-282.278	-1382.28	1	0	1	0	0	1	1	1	1	1	1	0	0	1	0	0	0	1	1	1	1	-0.580521
TCGA-CV-A45V	low	476.887	343.115	1	1	0	1	1	0	1	0	0	1	0	0	0	1	0	1	0	0	1	0	1	-0.647307
TCGA-CV-A45W	low	1039.39	879.616	1	0	1	1	0	0	1	0	1	1	1	0	1	1	1	1	0	1	1	1	1	-0.917761
TCGA-CV-A45Y	low	1148.42	1682.23	0	0	0	1	0	1	1	1	0	1	0	0	0	0	0	0	0	1	1	1	1	-0.813296
TCGA-CV-A45Z	low	470.223	-95.925	1	0	1	1	0	1	1	0	1	1	1	0	0	0	0	1	0	1	1	1	0	-1.12317
TCGA-CV-A460	low	1139.39	1269.89	1	0	1	1	0	0	0	1	0	1	0	1	0	1	0	1	1	1	0	1	0	-0.555428
TCGA-CV-A461	low	1354.26	1030.07	0	0	1	1	0	1	1	0	0	1	0	1	1	0	0	1	0	1	0	0	0	-1.09758
TCGA-CV-A463	low	-130.924	-1237.05	1	1	0	1	1	0	0	1	1	0	1	0	1	0	1	1	1	0	1	1	1	-0.446558
TCGA-CV-A464	low	245.763	715.087	1	0	0	0	0	1	1	1	0	1	0	0	0	0	0	1	0	0	0	0	0	-0.592803
TCGA-CV-A468	low	1454.28	2120.7	1	0	0	1	0	1	1	0	0	1	0	0	0	0	0	1	0	1	1	0	0	-1.02123
TCGA-CV-A6JN	low	636.287	-227.13	1	1	1	1	0	1	1	1	0	0	1	1	0	0	0	0	1	1	0	1	0	-0.593608
TCGA-CV-A6JT	low	626.538	753.348	1	0	1	1	0	0	0	1	0	1	0	1	0	0	0	1	1	1	0	1	0	-1.02525
TCGA-CV-A6JY	low	-441.405	-1657.74	1	1	0	1	1	0	0	1	0	1	0	0	0	0	1	1	1	0	1	1	1	-0.822781
TCGA-CV-A6K0	low	1184.44	1632.79	1	0	1	0	0	1	1	1	0	1	0	0	0	0	0	1	0	1	0	0	0	-0.824586
TCGA-CV-A6K1	low	344.792	-319.696	1	1	0	1	0	1	1	1	0	1	0	0	0	0	1	1	1	0	1	1	0	-0.684072
TCGA-CX-7085	low	1853.15	3193.46	1	0	0	1	0	0	1	0	0	1	0	1	0	0	0	1	0	1	0	0	0	-1.38289
TCGA-CX-A4AQ	low	1447.97	1092.26	1	0	1	1	1	0	1	1	0	1	1	1	1	0	0	1	1	1	1	1	0	-0.659802
TCGA-D6-6515	low	1740.85	2765.39	1	0	1	0	0	1	0	0	0	1	0	0	0	0	0	0	0	1	0	0	0	-0.589834
TCGA-D6-6516	low	544.571	104.814	1	1	0	0	0	1	1	0	1	0	0	0	0	0	1	0	0	0	1	0	0	-0.761887
TCGA-D6-6824	low	1105.44	1778.33	0	1	0	1	0	0	1	0	1	1	0	1	1	1	0	1	0	1	1	1	0	-0.588184
TCGA-D6-6825	low	1353.82	1722.98	1	0	1	0	0	1	1	1	1	1	1	0	0	0	0	0	0	0	1	0	1	-1.02379
TCGA-D6-6827	low	-391.554	-1144.28	1	1	0	0	1	1	1	1	1	1	0	0	0	0	0	1	0	0	1	0	0	-0.712709
TCGA-D6-A4Z9	low	128.776	-454.4	1	1	1	1	0	0	1	0	1	0	1	0	1	1	1	1	1	0	1	1	1	-0.482156
TCGA-D6-A6EK	low	1246.79	623.24	1	0	1	1	0	0	1	1	0	1	1	0	0	0	1	1	1	1	1	1	0	-0.76544
TCGA-D6-A6EO	low	-611.821	-1566.38	1	1	0	0	1	1	1	0	1	0	0	0	0	0	1	0	0	1	1	1	0	-0.688976
TCGA-D6-A6ES	low	403.68	-590.125	1	0	1	1	0	0	0	1	0	1	0	1	0	0	0	0	1	1	0	1	0	-0.781444
TCGA-D6-A74Q	low	168.252	-574.846	1	1	1	1	1	1	1	0	1	0	0	0	1	0	1	0	1	1	1	1	0	-0.510046
TCGA-DQ-5625	low	1287.18	1229.09	1	0	1	1	0	1	1	1	0	1	0	0	0	0	0	1	1	0	0	0	0	-0.711158
TCGA-DQ-5630	low	1258.37	1900.73	1	0	0	1	0	0	1	1	1	0	0	1	0	0	0	0	0	0	1	1	1	-1.38354
TCGA-DQ-7591	low	1005.2	-189.118	1	0	1	1	0	1	1	0	0	1	1	1	0	0	1	1	0	1	1	0	0	-1.64159
TCGA-DQ-7592	low	283.565	130.455	1	1	0	1	0	0	1	0	0	0	0	1	0	0	0	0	0	0	1	1	1	-1.22997
TCGA-F7-7848	low	498.457	331.876	1	1	1	1	0	0	1	0	1	1	0	1	0	0	1	1	0	1	1	1	0	-1.83092
TCGA-F7-8298	low	-33.5525	-303.637	0	1	0	1	1	0	0	1	1	1	0	1	0	0	0	0	1	0	1	1	1	-0.932873
TCGA-F7-8489	low	1027.81	728.013	1	0	1	1	0	1	1	1	0	1	0	1	0	0	1	1	0	1	1	1	0	-1.58209
TCGA-F7-A50G	low	817.302	456.813	1	0	1	1	0	1	1	0	0	1	0	1	0	0	1	1	0	1	1	0	1	-2.23811
TCGA-F7-A50I	low	204.258	-391.36	0	1	0	1	0	0	1	1	0	1	0	1	1	0	0	1	1	1	1	1	0	-0.56716
TCGA-F7-A50J	low	307.458	-285.331	0	0	0	1	0	0	1	1	1	0	1	1	0	0	0	0	1	0	1	1	1	-0.933276
TCGA-F7-A61V	low	-333.02	-1512.06	1	0	1	1	0	0	1	1	0	1	0	1	0	0	1	1	1	1	1	1	1	-1.83991
TCGA-F7-A623	low	-82.4084	-1056.29	1	0	1	1	0	1	1	0	1	0	0	0	0	0	1	0	1	1	1	0	1	-1.48833
TCGA-H7-7774	low	416.888	-574.425	1	0	1	1	0	0	1	0	0	1	0	0	0	0	1	1	0	1	1	1	0	-1.19617
TCGA-H7-8501	low	1810.73	1928.2	1	1	1	1	0	1	1	1	0	1	1	0	0	1	0	1	0	0	1	1	1	-0.528635
TCGA-H7-A6C4	low	405.173	9.84651	1	0	0	1	0	0	1	1	0	0	0	1	0	0	0	1	1	1	1	1	0	-0.961913
TCGA-H7-A76A	low	2273.73	2867.38	1	0	1	1	0	1	1	0	0	1	1	1	0	1	1	1	0	1	1	0	1	-1.60036
TCGA-HD-8314	low	597.285	525.955	1	0	1	1	0	0	1	0	1	1	0	0	0	1	1	1	1	1	1	1	1	-1.26594
TCGA-HD-A6HZ	low	1002.72	1235.43	1	0	1	1	0	0	1	1	0	1	0	1	0	0	0	0	1	1	1	1	0	-0.980692
TCGA-HL-7533	low	582.45	-307.666	0	0	1	1	0	0	1	1	0	1	0	1	0	0	1	1	1	1	1	0	1	-1.75634
TCGA-IQ-7630	low	274.029	-146.8	1	1	0	1	0	0	1	1	1	0	1	1	1	0	0	0	1	0	1	1	1	-0.73002
TCGA-IQ-7631	low	-532.181	-3.7695	1	1	0	1	1	1	1	1	0	1	0	0	0	0	0	0	0	0	1	0	1	-0.781306
TCGA-IQ-A61H	low	-428.669	-762.781	1	0	1	1	1	0	1	0	1	0	0	1	0	1	0	0	0	1	1	1	1	-1.19178
TCGA-IQ-A61J	low	406.98	577.803	1	1	0	1	1	1	1	1	1	0	0	1	0	0	0	0	1	0	1	1	1	-1.1495
TCGA-KU-A6H7	low	1065.8	-203.947	1	0	1	1	0	1	1	0	1	1	0	1	1	1	1	1	0	1	0	0	1	-1.63651
TCGA-KU-A6H8	low	116.558	-10.7661	1	1	0	1	0	1	1	1	0	1	0	0	0	0	0	1	0	1	0	0	0	-0.741687
TCGA-MT-A67A	low	46.468	-1079.52	1	1	0	1	1	0	1	0	1	1	0	0	0	0	1	1	1	0	1	1	1	-1.33326
TCGA-MT-A67F	low	2191.46	2249.81	1	0	0	1	0	1	1	1	0	1	0	1	1	0	0	1	0	1	0	1	0	-0.911889
TCGA-MT-A7BN	low	1041.43	1151.29	0	0	1	0	0	0	0	1	1	1	0	0	0	0	0	1	1	1	0	1	0	-0.49821
TCGA-MZ-A5BI	low	1826.86	1418.87	1	0	1	1	0	1	1	1	0	1	1	0	0	0	1	1	0	1	1	0	0	-1.01791
TCGA-MZ-A7D7	low	-673.691	-2107.42	1	1	1	1	1	0	0	1	0	1	1	0	0	0	1	1	1	0	1	1	1	-0.778365
TCGA-P3-A5Q5	low	2170.24	1781.64	1	0	1	0	0	1	1	0	1	1	0	0	1	1	0	1	0	1	1	0	1	-0.922422
TCGA-P3-A5Q6	low	-191.404	-93.7291	1	1	0	1	1	0	1	1	0	1	0	0	0	0	0	1	1	1	1	1	0	-0.452313
TCGA-P3-A5QE	low	1149.26	-260.445	1	0	1	1	0	1	1	0	1	1	0	0	0	0	1	1	0	1	1	0	1	-1.98823
TCGA-P3-A5QF	low	-6.45128	-1151.84	0	0	0	1	0	0	1	0	1	1	0	1	0	0	1	1	1	0	1	1	1	-1.81664
TCGA-P3-A6SX	low	-797.323	-1587.07	1	1	0	1	1	0	0	1	0	0	0	1	1	0	0	1	1	0	0	1	1	-0.614993
TCGA-P3-A6T7	low	-47.0725	-654.274	1	1	0	1	0	0	1	1	0	0	1	1	0	0	1	0	1	1	1	1	1	-1.09434
TCGA-QK-A652	low	556.88	257.461	1	0	1	0	1	1	0	0	1	1	0	0	1	0	1	1	0	1	0	0	0	-0.851776
TCGA-QK-A6IF	low	1575.84	843.843	0	0	1	1	0	0	1	0	1	1	1	0	1	1	0	1	1	1	1	1	1	-0.448608
TCGA-QK-A6IH	low	-27.9307	-566.395	1	1	0	1	1	0	1	1	0	1	0	1	0	0	0	0	1	0	1	1	0	-0.578196
TCGA-QK-A6V9	low	625.25	-1002.46	1	0	1	1	0	1	1	0	1	1	0	1	0	0	1	1	0	1	1	0	1	-2.46617
TCGA-QK-A6VB	low	-734.711	-1794.53	0	1	0	1	1	0	1	0	1	0	0	1	0	0	0	0	1	0	1	1	1	-1.07624
TCGA-QK-A6VC	low	907.298	530.902	1	1	1	1	0	0	1	0	1	1	1	0	1	1	0	1	1	1	1	1	1	-0.542637
TCGA-QK-A8Z7	low	-706.747	-1651.78	0	1	0	0	1	0	0	1	1	1	0	1	0	1	0	1	0	1	1	1	1	-0.820286
TCGA-QK-A8Z8	low	-416.249	-1630.2	0	1	0	0	1	0	0	0	1	1	1	1	0	0	1	0	0	0	1	1	1	-1.10267
TCGA-QK-A8Z9	low	500.79	1437.11	1	0	0	1	0	1	1	1	1	1	0	0	0	0	0	0	1	1	1	0	0	-0.742706
TCGA-QK-A8ZB	low	-114.667	-384.892	0	1	0	0	0	0	0	1	1	0	1	1	0	0	1	0	1	1	1	1	0	-0.479973
TCGA-T2-A6WZ	low	166.829	-544.177	1	1	0	1	0	1	1	1	0	1	0	0	0	0	1	1	1	0	1	0	0	-0.765776
TCGA-T2-A6X0	low	325.358	-383.706	1	0	1	0	0	1	1	0	1	1	1	0	0	1	0	1	0	1	1	1	1	-0.97006
TCGA-T2-A6X2	low	579.421	375.823	1	1	0	0	0	1	1	1	1	0	0	0	0	0	0	0	0	0	1	1	1	-0.776196
TCGA-T3-A92M	low	581.308	808.008	1	0	1	0	0	1	1	1	0	1	1	0	0	1	1	0	0	1	1	1	1	-0.539295
TCGA-TN-A7HI	low	887.367	427.931	1	0	1	0	0	1	0	1	0	1	0	0	0	0	1	1	1	1	0	1	0	-0.675981
TCGA-TN-A7HJ	low	-199.394	-1364.44	1	1	0	1	0	1	1	1	0	1	0	0	0	0	0	1	0	1	0	1	0	-0.659984
TCGA-TN-A7HL	low	2172.81	1541.46	0	0	1	0	0	0	0	0	0	1	0	1	1	0	1	1	1	1	0	1	0	-0.78338
TCGA-UF-A718	low	175.555	28.7203	1	0	0	0	0	1	1	0	1	1	1	0	1	0	1	1	1	1	1	0	1	-1.17056
TCGA-UF-A719	low	-231.725	-1600.63	1	1	0	0	0	1	1	0	1	1	1	0	0	1	1	1	0	0	0	0	1	-0.873005
TCGA-UF-A71D	low	-434.185	-1704.03	0	1	1	1	1	0	0	0	1	1	0	1	0	0	1	1	1	0	1	1	1	-1.63277
TCGA-UF-A71E	low	-778.901	-1853.54	0	1	0	1	1	0	0	0	0	1	1	1	0	0	0	1	1	0	0	1	0	-0.435269
TCGA-UF-A7J9	low	-3.15074	598.282	1	1	0	0	0	1	1	1	1	1	0	0	0	1	0	0	0	1	1	1	1	-0.553691
TCGA-UF-A7JA	low	-564.257	-1080.44	1	1	0	1	1	0	0	0	0	1	1	1	1	0	1	1	1	0	1	1	1	-0.981234
TCGA-UF-A7JF	low	366.973	-769.586	0	1	1	1	0	0	0	1	0	1	0	1	0	0	0	0	1	1	0	1	0	-0.544921
TCGA-UF-A7JH	low	563.165	978.239	1	0	0	1	0	1	1	0	0	1	0	1	1	0	0	1	1	1	1	1	1	-1.43172
TCGA-UF-A7JJ	low	1391.74	2294.41	1	0	0	1	0	0	1	0	0	1	1	0	0	0	0	0	0	1	1	0	0	-0.555767
TCGA-UF-A7JO	low	1585.65	1366.89	0	0	0	1	0	0	0	0	1	1	0	1	0	1	0	1	1	1	1	1	1	-1.13156
TCGA-UF-A7JS	low	1134.2	759.094	1	0	0	0	0	0	1	0	0	1	0	0	0	0	0	1	1	0	0	1	0	-0.48607
TCGA-UP-A6WW	low	487.483	20.0527	1	0	1	1	0	1	1	1	1	1	1	1	1	1	0	1	0	1	1	1	1	-1.11686
TCGA-BA-4074	high	149.53	275.546	0	1	0	1	1	0	1	1	0	0	1	1	1	0	0	0	1	0	1	1	0	0.19136
TCGA-BA-4075	high	295.346	-336.962	0	1	0	0	1	0	0	1	0	0	1	0	1	1	0	0	1	0	0	1	0	1.45024
TCGA-BA-4076	high	-461.412	-1656.34	0	1	0	1	1	0	1	1	0	0	1	0	1	1	0	0	1	0	1	1	1	0.710539
TCGA-BA-4077	high	975.539	463.068	1	0	1	1	0	0	0	1	0	1	1	1	1	1	1	1	1	0	0	1	0	-0.168775
TCGA-BA-4078	high	15.4619	311.898	0	1	0	0	1	0	1	0	1	1	1	0	0	1	0	1	0	0	1	1	1	-0.348568
TCGA-BA-5151	high	597.168	592.989	1	0	1	0	0	1	0	0	0	1	0	0	0	1	1	0	0	1	0	1	0	-0.225145
TCGA-BA-5152	high	1124.35	869.375	0	0	1	0	0	0	0	1	1	1	1	0	1	1	1	0	0	1	0	1	1	-0.0518239
TCGA-BA-5153	high	1014.4	381.453	1	1	0	1	0	1	1	1	0	1	1	0	0	1	0	0	0	0	1	0	0	0.185571
TCGA-BA-5558	high	904.943	838.071	0	1	0	1	0	0	0	1	0	0	1	0	0	0	1	0	1	0	0	1	0	0.284971
TCGA-BA-6868	high	-485.603	-1490.64	0	1	0	0	1	0	0	1	0	1	1	0	0	1	0	1	1	0	0	1	0	0.770103
TCGA-BA-6870	high	541.871	-132.653	0	1	0	0	0	0	0	1	0	0	1	1	1	0	0	0	1	0	0	1	0	0.403018
TCGA-BA-6871	high	451.845	1084.36	1	0	0	1	0	1	1	1	0	1	1	1	1	1	0	0	0	0	1	0	0	-0.0663347
TCGA-BA-6872	high	75.405	-188.433	1	1	0	1	1	0	0	1	0	0	1	1	1	0	0	0	1	0	0	1	0	0.225333
TCGA-BA-6873	high	310.822	-164.741	1	1	1	0	1	1	0	1	0	0	0	0	1	1	1	1	0	0	0	1	0	0.392099
TCGA-BA-A4IH	high	-7.08266	-450.568	1	0	1	0	0	1	1	0	0	1	1	0	0	1	0	0	0	0	0	1	0	0.101199
TCGA-BA-A6DB	high	1457.28	1660.83	0	0	1	0	0	0	1	1	0	1	0	0	0	0	0	1	1	1	0	1	0	-0.40684
TCGA-BA-A6DD	high	776.667	643.54	1	0	0	1	0	1	1	1	0	1	1	0	1	0	0	0	0	1	0	1	0	-0.0222023
TCGA-BA-A6DE	high	-278.236	-1375.93	0	1	0	1	1	0	1	1	0	1	0	0	1	0	0	1	0	0	0	1	0	0.0640196
TCGA-BA-A6DG	high	709.852	1712.21	1	1	0	0	0	0	0	1	0	0	0	0	1	1	0	0	1	1	0	1	0	0.909303
TCGA-BA-A6DI	high	-295.055	-1512.17	0	1	0	1	1	1	1	1	0	0	1	1	1	0	0	0	1	0	0	1	0	0.2002
TCGA-BA-A6DJ	high	797.888	227.558	1	0	0	0	0	0	0	1	0	1	0	0	0	0	0	0	1	1	0	1	0	-0.0681005
TCGA-BB-4217	high	1698.36	1243.49	1	0	1	0	1	0	1	1	0	1	1	1	1	1	0	1	1	1	0	1	0	-0.0155498
TCGA-BB-4227	high	-459.926	-1729.56	1	1	0	1	1	0	1	1	1	0	1	1	1	1	0	0	1	0	1	1	1	-0.160738
TCGA-BB-8601	high	-1257.53	-2925.47	1	1	0	1	1	0	1	1	0	0	0	0	0	0	1	1	1	0	1	1	0	-0.391832
TCGA-BB-A5HU	high	48.9988	187.952	0	1	0	1	1	0	1	1	1	0	1	1	1	1	0	0	1	0	1	1	1	0.00453774
TCGA-BB-A5HY	high	-420.286	-1509.19	0	1	0	0	1	0	1	1	1	0	1	0	1	1	0	0	1	0	1	1	0	1.02294
TCGA-BB-A5HZ	high	-489.245	-992.454	0	1	0	1	1	0	1	0	1	1	1	0	1	0	1	1	1	0	1	1	0	-0.274179
TCGA-BB-A6UO	high	149.009	165.062	0	1	0	1	1	0	1	1	0	0	1	1	1	0	0	0	1	0	0	1	0	0.253921
TCGA-C9-A47Z	high	-201.945	-1276.55	0	1	0	0	1	0	0	0	1	1	0	0	0	0	0	0	1	0	0	1	0	0.00234921
TCGA-C9-A480	high	79.4101	-1064.5	0	1	0	1	0	0	1	1	0	1	0	0	0	1	0	0	0	0	1	1	0	0.318329
TCGA-CN-4725	high	-513.983	-1274.36	0	1	0	0	1	0	0	1	1	0	0	0	1	0	0	0	1	0	1	1	1	0.0932829
TCGA-CN-4727	high	-617.376	-1277.93	1	1	0	1	1	1	1	1	1	0	0	0	1	1	0	1	0	0	1	1	0	0.163276
TCGA-CN-4730	high	-534.401	-1692	0	1	0	1	1	1	1	1	0	0	0	1	1	0	0	0	1	0	0	1	0	0.0322573
TCGA-CN-4731	high	62.9253	-289.173	0	1	0	1	1	1	1	0	0	1	1	1	1	0	0	1	1	0	1	1	0	-0.390954
TCGA-CN-4736	high	1351.75	2009.17	1	1	0	0	0	1	1	1	0	0	0	0	1	0	0	0	0	0	0	1	1	-0.188294
TCGA-CN-4742	high	407.07	970.298	0	0	0	0	0	0	0	1	0	0	1	1	0	0	0	0	1	1	0	1	0	-0.0737707
TCGA-CN-5355	high	13.7289	331.848	0	1	0	0	1	1	1	1	0	1	0	0	0	0	0	1	1	1	1	1	0	-0.228883
TCGA-CN-5358	high	1948.32	3603.81	1	0	0	0	0	1	1	1	1	1	1	0	1	1	0	0	0	1	0	0	0	0.249728
TCGA-CN-5361	high	131.906	832.477	1	1	0	0	1	1	1	1	1	1	1	0	1	1	0	0	0	1	0	0	1	-0.00814254
TCGA-CN-5363	high	646.489	923.431	1	1	0	0	0	0	0	1	0	0	0	1	1	0	0	0	1	0	0	1	0	0.0698
TCGA-CN-5364	high	338.534	80.2587	1	1	1	1	1	1	1	1	0	0	1	0	0	0	1	0	0	0	0	1	0	-0.211821
TCGA-CN-5365	high	611.179	-112.311	1	1	0	0	0	1	0	1	0	0	1	0	0	0	0	0	1	0	0	1	0	0.36468
TCGA-CN-5366	high	319.793	454.913	1	1	0	0	0	1	1	0	0	0	1	0	1	0	0	1	1	0	0	1	0	0.135738
TCGA-CN-5367	high	218.184	-83.821	0	1	0	1	1	0	0	1	0	0	0	1	1	0	0	0	1	0	0	1	0	0.222666
TCGA-CN-5370	high	1406.2	2628.62	1	1	0	0	0	1	1	1	0	1	0	0	1	0	0	0	0	0	0	0	0	0.0195303
TCGA-CN-6010	high	-164.447	-634.934	1	0	0	1	0	0	1	0	0	0	1	1	0	1	0	0	0	0	1	1	0	-0.234877
TCGA-CN-6011	high	228.906	-428.735	0	1	0	1	1	0	0	1	1	1	1	0	0	0	0	1	1	0	1	1	0	-0.102207
TCGA-CN-6018	high	949.138	1442.54	0	1	0	0	0	0	0	1	1	1	1	0	0	1	0	1	1	0	0	1	0	0.44258
TCGA-CN-6020	high	452.429	731.795	1	1	0	1	0	0	1	1	1	0	0	0	0	1	0	0	1	0	1	1	0	0.181095
TCGA-CN-6021	high	-29.9032	-686.749	1	0	0	1	0	1	1	1	0	1	0	0	0	1	0	0	0	1	1	1	0	-0.0801723
TCGA-CN-6023	high	832.035	206.468	0	1	1	0	1	0	0	0	1	1	1	0	0	1	0	1	1	0	1	1	1	-0.218361
TCGA-CN-6024	high	-954.43	-1427.22	0	1	0	1	1	0	1	1	1	1	0	0	0	1	0	1	1	0	1	1	0	0.0629798
TCGA-CN-6988	high	-896.348	-2373.22	1	1	0	0	1	0	1	0	1	1	1	0	0	1	1	1	0	0	1	1	0	-0.272093
TCGA-CN-6989	high	979.27	1982.41	0	0	1	0	0	0	1	1	1	1	1	0	0	1	0	1	0	1	0	1	0	-0.114184
TCGA-CN-6995	high	1000.87	519.042	1	1	1	1	0	0	1	1	0	1	0	1	1	1	1	0	1	0	1	1	0	-0.220917
TCGA-CN-6997	high	-613.469	-1141.89	0	1	0	0	1	0	1	1	1	1	1	0	0	1	0	1	1	1	1	1	1	-0.194043
TCGA-CN-6998	high	26.11	-888.698	0	1	0	0	1	0	0	0	0	0	0	0	0	0	1	0	1	0	0	1	0	0.18263
TCGA-CN-A49A	high	-951.943	-1128.85	1	1	0	1	1	0	0	1	1	0	1	0	0	0	0	0	1	0	1	1	0	0.115373
TCGA-CN-A49C	high	-39.9602	-1661.44	1	1	1	1	1	0	1	1	0	1	1	1	1	1	1	1	1	0	1	1	0	-0.197311
TCGA-CN-A63W	high	-259.156	-1338.62	0	1	0	1	1	0	0	0	1	1	0	0	1	0	1	0	1	0	0	1	0	0.000927644
TCGA-CN-A642	high	629.193	176.293	1	1	0	1	0	0	1	1	0	1	1	0	1	1	0	1	1	0	0	1	0	0.554085
TCGA-CQ-5326	high	594.631	433.118	0	1	0	0	1	0	1	1	0	0	1	0	1	1	0	0	1	0	1	1	0	1.25099
TCGA-CQ-5329	high	772.593	1146.72	1	1	0	0	0	0	0	1	0	1	1	0	0	0	0	0	1	1	0	1	0	0.171089
TCGA-CQ-5330	high	1252.52	2082.81	1	0	0	1	0	1	1	1	0	1	0	0	0	1	0	0	1	0	1	0	0	0.0634268
TCGA-CQ-5332	high	-326.724	-230.803	1	1	0	0	0	0	1	1	0	1	1	0	0	1	0	1	1	0	0	1	0	0.368675
TCGA-CQ-5333	high	1886.28	2003.82	1	0	0	1	0	0	1	1	0	1	0	0	1	0	0	0	1	1	1	1	0	-0.0819386
TCGA-CQ-5334	high	1276.02	1913.28	1	1	0	0	0	1	0	1	0	1	1	0	1	1	0	1	1	0	0	0	0	0.667222
TCGA-CQ-6218	high	464.966	350.366	0	0	0	0	0	0	0	1	0	1	1	0	0	0	0	1	0	0	0	1	0	0.012528
TCGA-CQ-6220	high	212.32	-577.807	0	1	0	0	0	0	0	1	1	1	0	0	1	0	1	0	1	0	0	1	0	0.159075
TCGA-CQ-6221	high	295.582	1391.19	0	1	0	1	0	0	1	1	0	0	0	0	0	1	0	0	1	0	1	0	1	0.064143
TCGA-CQ-6224	high	729.87	1781.71	1	0	0	1	0	0	1	1	0	0	0	1	1	1	0	0	0	0	0	0	1	-0.407524
TCGA-CQ-6225	high	-823.096	-2816.68	0	1	0	1	1	0	1	1	1	0	1	1	0	1	0	0	0	0	1	1	1	-0.409792
TCGA-CQ-6227	high	107.088	567.635	0	1	0	0	1	0	0	1	0	0	1	0	1	1	0	1	1	0	0	1	0	1.20644
TCGA-CQ-6228	high	-319.247	-751.563	1	0	0	0	0	1	0	1	1	1	1	0	0	1	0	1	0	0	1	1	0	-0.0272697
TCGA-CQ-7065	high	-858.381	-1965.32	0	1	0	0	1	0	0	1	0	0	1	0	1	0	0	1	1	0	0	1	0	0.736624
TCGA-CQ-7068	high	1314.07	602.95	1	0	0	1	0	1	1	1	0	0	0	0	1	1	0	1	1	0	1	1	1	-0.0909142
TCGA-CQ-7069	high	-21.0593	-358.683	0	1	0	1	1	0	0	1	1	0	1	1	0	1	0	0	1	0	1	1	1	-0.156059
TCGA-CQ-7071	high	559.891	480.6	0	1	1	1	0	0	1	1	0	0	1	0	0	0	1	0	1	1	1	1	0	-0.146061
TCGA-CQ-A4C7	high	-72.6801	125.399	1	1	0	0	1	1	1	1	0	0	1	0	0	1	0	1	1	0	1	1	1	0.0623303
TCGA-CQ-A4CD	high	655.035	24.6734	0	1	0	1	0	0	1	1	0	0	1	1	0	1	0	1	1	0	1	1	0	0.0206271
TCGA-CQ-A4CG	high	-437.841	-895.069	0	1	1	0	1	0	0	1	1	0	1	0	0	1	0	0	1	0	1	1	1	0.310232
TCGA-CQ-A4CH	high	61.3229	-442.072	1	1	0	0	1	0	1	1	0	0	1	0	1	0	0	0	1	1	1	1	1	0.0790626
TCGA-CR-5247	high	-800.308	-542.082	0	1	0	1	1	0	1	1	0	1	0	1	1	0	0	0	1	0	1	1	0	-0.115636
TCGA-CR-6474	high	768.62	1745.72	0	1	0	0	0	0	0	1	0	1	1	0	1	0	0	0	1	1	0	1	0	0.633649
TCGA-CR-6478	high	1787.44	2093.34	0	0	1	0	0	0	0	1	0	1	1	0	1	0	0	0	1	0	1	1	0	0.484573
TCGA-CR-6493	high	-225.144	-1259.67	0	1	0	1	1	0	0	1	0	0	1	0	1	0	0	0	1	0	0	1	0	0.868551
TCGA-CR-7369	high	142.224	-118.237	1	1	0	1	1	1	1	1	1	1	1	0	0	1	1	1	1	1	1	1	0	-0.283163
TCGA-CR-7370	high	-314.81	-590.945	0	1	0	0	0	1	1	0	1	0	1	0	0	1	0	0	0	0	1	1	0	0.309684
TCGA-CR-7371	high	711.003	754.192	0	0	1	0	0	0	1	1	1	1	1	0	0	1	1	1	0	1	1	1	0	-0.363576
TCGA-CR-7373	high	1135.21	766.24	1	1	0	0	0	1	0	1	0	1	0	1	1	1	0	1	1	0	0	1	1	-0.325542
TCGA-CR-7374	high	83.6507	-655.038	0	0	1	0	0	0	0	0	1	1	1	0	0	1	1	0	1	1	1	1	0	-0.0117783
TCGA-CR-7379	high	325.743	712.19	0	1	0	0	1	0	1	1	0	0	1	0	0	0	1	0	1	0	1	1	1	-0.13152
TCGA-CR-7380	high	416.158	817.627	1	1	0	1	1	0	1	1	0	1	0	0	1	0	0	1	1	0	1	1	0	-0.0467708
TCGA-CR-7382	high	1710.92	3156.23	1	0	0	0	0	1	1	1	0	1	1	0	0	1	0	1	0	1	0	1	0	0.0184035
TCGA-CR-7383	high	984.675	1569.73	1	0	1	0	1	1	0	1	0	1	0	0	0	0	0	0	1	1	0	0	0	-0.227587
TCGA-CR-7390	high	-354.064	-589.346	0	1	0	0	1	0	0	1	1	0	1	0	0	1	0	0	0	0	0	1	0	0.807855
TCGA-CR-7397	high	541.765	1671.19	1	0	1	1	0	1	1	1	1	1	1	0	1	1	0	0	0	1	1	1	0	0.0334706
TCGA-CR-7399	high	1223.95	902.85	1	0	1	1	0	0	1	1	0	1	1	0	0	1	1	1	0	1	1	1	0	-0.412668
TCGA-CV-5431	high	1379.13	1880.58	1	0	1	1	0	0	1	1	0	1	1	0	0	1	0	1	0	1	1	0	0	-0.30754
TCGA-CV-5436	high	-61.0627	-667.96	0	1	0	1	0	0	1	1	1	1	1	0	1	0	0	1	1	0	1	1	0	-0.0410751
TCGA-CV-5966	high	921.961	658.175	0	1	0	0	0	0	0	1	0	0	1	1	0	1	0	1	1	0	0	1	0	0.33175
TCGA-CV-5970	high	224.348	312.589	1	1	0	1	1	1	1	1	0	0	0	1	1	0	0	0	0	0	1	0	0	-0.394328
TCGA-CV-5971	high	1121.08	2425.3	1	0	0	0	0	1	1	1	0	1	0	0	1	0	0	1	0	1	0	0	0	-0.403776
TCGA-CV-5973	high	-35.7669	-1293.34	1	1	0	1	1	0	1	1	0	1	1	0	1	0	0	0	1	0	1	1	0	0.364973
TCGA-CV-5976	high	-166.167	-710.746	0	1	0	1	1	0	1	1	0	0	0	1	1	0	0	0	1	0	0	1	0	0.0859782
TCGA-CV-5977	high	-174.234	-1176.48	0	1	0	1	1	0	0	1	0	0	0	1	0	0	0	0	1	0	0	1	0	-0.0746184
TCGA-CV-5979	high	-76.1118	-987.135	0	1	0	1	1	0	0	1	1	0	0	1	1	0	0	1	1	0	1	1	0	-0.311754
TCGA-CV-6003	high	-270.736	-1395.53	0	1	0	0	1	0	0	1	0	0	1	1	1	0	0	1	1	0	0	1	0	0.258681
TCGA-CV-6436	high	1166.74	578.717	0	1	0	1	0	0	0	1	0	1	0	1	1	1	1	0	1	1	0	1	0	0.158875
TCGA-CV-6441	high	-565.344	-2341.78	0	1	0	1	1	0	0	1	1	0	0	0	1	1	0	0	1	0	1	1	1	0.451226
TCGA-CV-6935	high	-418.194	-590.759	1	1	0	0	1	0	1	1	0	1	0	0	0	0	0	1	1	1	1	1	0	-0.340438
TCGA-CV-6936	high	229.498	-420.475	1	1	1	1	0	1	1	1	0	0	1	0	1	1	0	1	1	0	0	0	0	0.434188
TCGA-CV-6937	high	-163.547	-580.569	1	1	0	1	1	0	1	1	0	0	1	1	0	0	0	0	1	0	1	1	0	-0.2712
TCGA-CV-6940	high	-339.922	-934.467	1	1	0	1	1	0	1	1	1	0	0	0	0	0	0	0	1	0	1	1	0	-0.189257
TCGA-CV-6945	high	-490.851	-1429.42	0	1	0	1	1	0	0	1	0	0	1	1	1	1	0	0	1	0	1	1	1	0.369283
TCGA-CV-6948	high	95.9817	-760.128	0	0	0	0	1	1	1	1	0	1	1	0	0	1	0	0	0	0	1	1	0	0.572642
TCGA-CV-6950	high	-64.548	-309.403	0	1	0	0	0	0	0	1	0	0	1	1	0	0	0	0	1	1	0	1	0	-0.00252349
TCGA-CV-6952	high	439.766	-143.029	0	1	0	1	1	0	0	0	0	0	1	1	0	1	0	0	1	0	0	1	0	0.417404
TCGA-CV-6954	high	325.187	362.912	0	0	0	0	0	0	1	1	0	1	1	0	1	0	1	1	1	0	1	0	0	-0.0409254
TCGA-CV-6956	high	-1033.7	-2202.3	0	1	0	1	1	0	0	1	1	1	1	0	1	0	0	1	1	0	1	1	0	0.195077
TCGA-CV-6959	high	585.318	490.435	0	1	0	0	1	0	1	1	0	0	0	0	1	0	0	1	0	0	0	1	1	-0.113634
TCGA-CV-6960	high	-535.593	-1793.82	0	1	0	1	1	0	0	1	0	0	1	1	0	0	0	0	1	0	0	1	0	0.0933242
TCGA-CV-6961	high	99.8737	-24.842	0	1	0	1	0	1	0	1	0	0	1	0	0	1	1	0	1	0	0	1	1	0.272485
TCGA-CV-6962	high	-1094.71	-2350.84	0	1	0	0	1	0	0	1	1	0	1	0	0	1	0	0	1	0	1	1	0	0.86234
TCGA-CV-7089	high	186.699	-801.443	0	1	0	0	0	0	0	1	1	0	1	0	1	1	0	1	1	0	1	1	1	0.387777
TCGA-CV-7095	high	25.9231	-695.52	1	1	0	1	0	0	0	1	0	1	1	1	1	1	0	0	1	0	0	1	0	0.456631
TCGA-CV-7097	high	728.639	1154.71	0	1	0	1	0	0	1	1	0	0	0	1	1	1	0	0	0	0	0	1	0	0.339285
TCGA-CV-7100	high	537.9	248.121	1	1	0	1	0	1	1	1	0	0	1	1	1	1	0	1	0	0	0	1	0	0.0444296
TCGA-CV-7101	high	560.272	222.617	1	0	1	0	0	0	1	1	0	0	1	0	0	1	0	0	1	1	1	1	0	0.385939
TCGA-CV-7103	high	-471.312	260.775	1	0	0	0	0	1	1	1	1	1	0	0	0	1	0	0	0	1	1	1	0	-0.196356
TCGA-CV-7104	high	773.446	991.465	1	1	0	0	1	0	0	1	0	1	0	0	1	1	0	0	1	0	0	1	0	0.97797
TCGA-CV-7180	high	-266.072	-1751.87	0	1	0	0	1	0	0	1	0	1	1	0	0	0	0	1	1	0	0	1	0	0.300286
TCGA-CV-7236	high	58.386	78.8318	0	1	0	0	1	1	1	1	0	0	1	0	0	1	0	0	1	0	0	1	0	0.96255
TCGA-CV-7247	high	-725.036	-1228.49	0	1	0	1	1	0	1	1	0	0	1	1	0	0	0	0	1	0	0	1	0	-0.0433636
TCGA-CV-7248	high	400.695	152.895	0	1	0	0	1	0	0	1	0	1	1	0	0	1	1	1	1	1	1	1	0	0.412454
TCGA-CV-7252	high	329.599	271.179	0	1	0	1	0	1	1	1	0	0	1	0	0	1	0	0	0	0	1	1	0	0.571605
TCGA-CV-7254	high	1384.75	2426.07	1	0	0	1	0	1	1	1	0	1	0	0	0	1	0	1	0	1	1	1	0	-0.323974
TCGA-CV-7255	high	-644.312	-1894.45	0	1	0	0	1	0	0	1	0	0	1	0	1	0	0	0	1	0	0	1	0	0.980426
TCGA-CV-7263	high	531.941	862.741	1	0	0	0	0	1	1	0	0	0	0	0	1	0	0	0	0	1	0	0	0	-0.166657
TCGA-CV-7406	high	-624	-863.664	0	1	0	0	1	0	1	1	1	0	1	0	0	1	0	0	0	0	1	0	1	0.0983211
TCGA-CV-7407	high	778.556	0.302842	0	1	1	1	0	0	0	1	0	0	1	1	0	1	0	0	1	0	0	1	1	-0.0884314
TCGA-CV-7413	high	565.69	874.902	0	1	0	0	1	0	0	1	0	1	0	0	1	0	0	0	1	0	0	1	1	0.244847
TCGA-CV-7414	high	-285.049	-598.208	0	1	0	0	0	0	0	1	1	0	0	0	0	1	0	0	1	0	0	0	0	0.57579
TCGA-CV-7415	high	581.344	689.579	0	1	1	0	0	0	0	1	0	1	1	0	1	1	0	0	1	0	0	1	0	1.0882
TCGA-CV-7416	high	-25.3157	203.304	0	1	0	0	1	0	0	1	1	0	1	0	0	1	0	0	1	0	0	1	0	0.924901
TCGA-CV-7418	high	-15.3363	-1085.41	1	0	1	0	0	0	1	1	1	1	1	0	0	1	1	0	0	1	0	1	0	-0.22249
TCGA-CV-7421	high	-267.995	-93.8527	0	1	0	1	1	0	0	0	0	1	0	1	0	1	0	0	0	0	0	1	0	-0.0066385
TCGA-CV-7422	high	157.815	-75.362	0	1	0	0	1	0	0	0	0	1	0	0	0	1	0	1	1	0	0	1	0	0.456423
TCGA-CV-7423	high	-412.805	-1086.9	0	1	0	0	1	0	0	1	0	0	1	1	1	0	0	0	1	0	0	1	1	0.0739009
TCGA-CV-7424	high	58.8546	442.987	1	1	0	1	1	0	1	1	0	0	1	0	0	1	0	1	0	0	0	1	0	0.378274
TCGA-CV-7425	high	513.393	43.1115	1	0	0	0	0	0	0	1	0	1	0	0	1	0	1	1	1	1	0	0	0	-0.283153
TCGA-CV-7429	high	263.94	201.096	0	1	0	0	1	0	1	1	0	0	1	0	1	1	0	0	0	0	0	1	0	1.19651
TCGA-CV-7430	high	-594.744	-1983.42	0	1	0	0	1	1	1	1	0	1	1	0	0	1	0	1	1	0	1	1	0	0.517134
TCGA-CV-7432	high	-193.144	-1187.95	0	1	0	0	1	0	0	1	0	1	1	0	1	0	0	1	1	0	0	1	0	0.59757
TCGA-CV-7434	high	276.687	-322.286	0	1	0	0	1	0	0	1	0	0	0	0	1	0	0	1	1	0	0	1	0	0.568682
TCGA-CV-7437	high	-521.317	-1559.54	1	1	0	0	1	1	1	1	0	0	1	0	0	1	0	0	0	0	1	1	0	0.617668
TCGA-CV-7438	high	404.221	293.291	0	1	0	1	1	0	1	1	0	1	0	0	0	1	0	0	1	0	1	1	0	0.534839
TCGA-CV-7440	high	-91.9195	-961.266	0	1	0	1	1	0	0	1	0	0	1	1	1	1	0	0	1	0	0	1	0	0.860426
TCGA-CV-7446	high	-368.69	-926.979	0	1	0	0	0	0	0	0	1	1	1	0	0	1	0	0	0	1	1	1	0	0.252781
TCGA-CV-A45P	high	-238.279	-1343.16	0	1	0	0	1	0	0	0	1	1	1	0	0	0	1	0	1	0	1	1	0	-0.0791001
TCGA-CV-A45Q	high	256.923	-772.573	1	1	0	1	1	0	1	1	0	1	0	0	0	0	0	1	1	0	1	1	0	-0.344055
TCGA-CV-A45X	high	-109.758	-1329.04	1	1	0	0	1	0	1	1	0	0	1	0	0	1	0	0	1	0	1	1	0	0.788435
TCGA-CV-A465	high	-694.585	-2182.05	0	1	0	1	1	0	0	1	1	0	0	0	1	0	1	0	1	0	1	1	0	0.223159
TCGA-CV-A6JD	high	1111.87	945.816	0	1	0	1	0	0	0	1	0	0	1	0	1	1	0	0	1	0	0	1	0	1.2389
TCGA-CV-A6JE	high	869.319	839.045	1	1	0	1	0	1	1	1	0	0	0	0	0	0	0	0	1	0	1	1	0	-0.114385
TCGA-CV-A6JM	high	133.871	-572.3	1	1	0	1	1	0	1	1	0	0	1	0	1	1	0	0	1	1	1	1	0	0.865587
TCGA-CV-A6JO	high	901.543	299.341	0	1	0	1	0	0	1	1	0	0	1	0	1	1	0	1	1	0	1	1	1	0.367272
TCGA-CV-A6JU	high	73.0827	-329.697	0	1	0	1	0	0	1	0	0	1	1	0	1	0	0	1	1	1	1	1	0	-0.067012
TCGA-CV-A6JZ	high	1579.79	1928.24	1	0	0	0	0	0	1	1	0	0	0	0	1	0	0	1	1	0	0	1	0	0.0960064
TCGA-CV-A6K2	high	397.828	-171.939	1	1	0	1	0	1	1	1	1	1	1	0	0	1	0	0	0	0	1	1	1	-0.389365
TCGA-CX-7082	high	-312.399	-895.479	1	1	1	0	0	1	1	0	1	0	1	0	0	1	0	0	0	0	1	1	0	0.0208821
TCGA-CX-7086	high	-195.045	-1441.42	1	1	0	1	1	1	1	0	0	0	1	0	0	0	1	0	1	0	0	1	0	-0.116986
TCGA-CX-7219	high	770.459	1230.4	1	0	0	1	0	0	1	1	0	0	1	0	1	1	0	1	0	1	0	1	0	0.396589
TCGA-D6-6517	high	412.414	-168.111	1	0	0	0	1	0	0	1	0	0	1	0	0	1	0	0	1	0	0	1	0	0.916436
TCGA-D6-6823	high	-305.714	-1170.33	0	1	0	0	1	0	0	0	0	0	1	0	1	0	0	1	1	0	1	1	1	0.0997445
TCGA-D6-6826	high	1110.91	1663.89	0	1	0	1	1	0	1	1	0	0	1	1	1	1	0	1	1	0	1	1	1	-0.0112058
TCGA-D6-8568	high	459.741	520.873	0	1	0	0	0	0	0	1	1	0	0	0	0	0	0	0	1	0	1	1	1	-0.303466
TCGA-D6-8569	high	272.601	-147.07	1	1	0	1	1	0	1	1	0	1	1	0	0	1	0	0	1	0	1	1	0	0.537506
TCGA-D6-A4ZB	high	-119.382	-932.407	1	1	0	1	0	1	1	1	0	1	1	0	1	0	1	1	0	0	1	1	0	-0.335891
TCGA-D6-A6EM	high	1370.05	994.765	1	0	0	1	0	1	1	1	0	1	0	0	1	1	0	1	0	0	1	1	0	0.0815679
TCGA-D6-A6EN	high	1697.78	950.72	1	0	0	1	0	0	1	1	0	1	0	0	1	1	0	1	1	1	1	1	0	0.144077
TCGA-D6-A6EP	high	-579.683	-415.086	0	1	0	0	1	1	1	1	0	1	1	0	0	0	0	0	0	0	0	1	0	0.236633
TCGA-D6-A6EQ	high	764.681	725.681	1	1	1	1	0	0	0	1	0	1	1	0	1	0	0	1	1	1	0	1	0	-0.0108283
TCGA-DQ-5624	high	228.021	181.054	1	0	0	0	0	0	0	1	0	1	1	0	1	0	0	1	0	1	0	1	0	0.0362794
TCGA-DQ-5629	high	-748.769	-1490.09	1	1	0	0	1	0	1	1	1	1	1	0	0	1	0	0	1	0	1	1	0	0.421323
TCGA-DQ-5631	high	-464.885	-1026.75	0	1	0	0	1	0	1	1	0	0	0	1	1	1	0	0	1	0	0	1	0	0.66767
TCGA-DQ-7588	high	-906.824	-2600.46	0	1	0	1	1	0	1	1	0	0	1	1	1	0	0	1	1	0	1	1	0	-0.052441
TCGA-F7-A61S	high	785.051	-184.264	0	1	0	1	0	0	0	1	1	1	1	1	1	1	0	1	1	0	1	1	1	-0.341095
TCGA-F7-A61W	high	-565.639	-1926.57	0	1	0	1	1	1	1	1	0	0	0	0	1	0	0	0	0	0	1	1	0	0.330594
TCGA-F7-A620	high	1125.34	657.343	0	1	0	0	0	0	1	0	0	1	0	0	1	0	0	0	1	0	1	1	1	-0.199603
TCGA-F7-A622	high	-339.754	-1530.01	1	1	0	1	1	0	1	1	0	1	1	0	1	0	0	0	1	0	1	1	0	0.364973
TCGA-F7-A624	high	1959.03	1411.8	0	0	0	1	0	1	1	1	0	1	1	0	1	1	0	1	0	0	0	1	0	0.477347
TCGA-H7-8502	high	45.0124	-123.493	0	1	0	1	1	0	1	1	0	0	1	1	1	0	1	1	1	0	1	1	0	-0.239273
TCGA-HD-7229	high	499.903	-547.508	1	1	0	1	0	0	1	1	0	0	0	0	1	1	0	1	1	0	1	1	0	0.462636
TCGA-HD-7753	high	195.911	94.5618	0	1	0	0	0	0	1	1	1	0	0	0	1	1	0	0	1	1	1	1	1	0.21869
TCGA-HD-7754	high	-52.8823	183.861	1	0	0	0	0	0	1	1	1	0	1	0	0	1	0	0	0	1	1	0	1	-0.345924
TCGA-HD-7831	high	129.709	1325.99	1	1	0	1	1	0	1	1	0	0	0	0	1	1	0	0	0	0	1	0	0	0.607153
TCGA-HD-7832	high	306.064	-397.41	1	1	0	1	0	0	1	1	0	0	1	1	1	0	1	0	1	0	0	1	0	-0.197651
TCGA-HD-8224	high	-105.575	-89.2684	1	1	0	1	1	1	1	1	0	0	0	0	1	0	0	0	0	0	1	1	0	0.165318
TCGA-HD-8634	high	9.98377	-984.056	1	1	0	1	1	1	1	0	0	1	0	0	1	1	0	1	1	0	0	1	0	0.286148
TCGA-HD-8635	high	124.32	-274.389	0	1	0	0	1	0	0	1	1	1	1	0	0	0	0	0	1	0	1	1	1	-0.175113
TCGA-HD-A4C1	high	-124.12	-672.726	0	1	0	0	0	0	1	1	1	0	1	0	0	1	0	0	1	0	0	1	1	0.260166
TCGA-HD-A633	high	-201.968	-1018.81	0	1	0	1	1	0	0	1	0	0	1	1	1	1	0	0	1	0	1	1	1	0.369283
TCGA-HD-A634	high	-1474.54	-3406.66	1	1	1	1	1	0	1	1	1	1	1	0	0	1	1	1	1	1	1	1	0	-0.352968
TCGA-HD-A6I0	high	726.381	213.28	0	1	0	1	0	0	1	1	0	1	0	0	1	0	0	1	1	1	1	1	0	-0.0892172
TCGA-IQ-7632	high	-313.279	-1535.14	1	1	0	1	1	0	1	1	0	1	1	1	0	1	0	0	0	1	1	1	0	-0.16574
TCGA-IQ-A61E	high	451.75	-128.587	1	1	0	1	0	0	1	1	0	0	1	0	0	0	0	0	1	0	0	1	0	0.169839
TCGA-IQ-A61G	high	-320.293	-2058.31	1	1	0	0	1	0	0	1	0	0	1	0	1	1	0	0	1	0	0	1	0	1.28497
TCGA-IQ-A61I	high	657.658	-696.913	0	0	0	1	0	0	0	0	0	1	1	1	0	1	0	1	1	1	0	1	0	-0.244421
TCGA-IQ-A61O	high	579.912	2008.83	0	1	0	0	1	0	0	1	0	1	1	0	1	1	0	1	1	1	1	0	0	0.814866
TCGA-IQ-A6SG	high	-596.892	-1709.56	1	1	0	1	1	0	0	1	1	0	1	0	0	1	0	1	0	0	1	1	1	-0.204239
TCGA-IQ-A6SH	high	644.674	127.356	1	1	0	0	0	0	1	1	0	1	0	0	0	1	0	0	1	0	0	1	0	0.444534
TCGA-KU-A66S	high	-607.679	-1599.43	1	0	0	0	0	1	1	1	0	1	0	0	0	1	0	1	0	0	0	0	0	-0.122986
TCGA-KU-A66T	high	-697.145	-2195.83	0	1	0	1	1	0	0	1	0	0	0	0	1	1	0	1	1	0	1	1	1	0.435482
TCGA-MT-A51W	high	168.243	-722.344	1	1	0	0	0	0	1	1	0	0	0	0	0	0	1	1	1	0	0	1	0	-0.316862
TCGA-MT-A51X	high	-142.736	-615.17	1	0	0	0	0	1	1	1	0	0	0	0	1	0	0	0	1	1	1	1	0	0.115269
TCGA-MT-A67D	high	572.995	537.513	0	0	0	0	0	0	0	1	1	1	1	0	1	0	0	1	1	1	1	1	0	0.0279824
TCGA-MZ-A6I9	high	-279.471	-1665.58	1	0	1	0	0	1	1	1	0	0	1	0	0	1	1	0	0	1	0	1	0	0.0909016
TCGA-P3-A5QA	high	-370.285	-520.251	0	1	0	0	1	0	1	1	0	0	1	0	1	1	0	0	1	1	0	1	1	0.776716
TCGA-P3-A6SW	high	738.281	118.331	1	1	0	1	0	1	1	0	1	1	1	0	0	1	0	1	0	0	1	1	0	-0.350322
TCGA-P3-A6T0	high	-562.927	-1396.18	0	1	0	0	1	0	0	1	1	0	1	1	0	0	0	0	1	0	0	1	0	-0.0228594
TCGA-P3-A6T2	high	-139.287	-718.456	0	1	0	1	1	1	1	1	0	0	1	1	1	1	0	1	1	0	0	1	1	-0.00236648
TCGA-P3-A6T3	high	-456.841	-1402.22	1	1	0	0	1	0	1	1	1	0	0	0	1	0	0	0	1	0	1	1	1	-0.208681
TCGA-P3-A6T4	high	-268.526	-1313.25	0	1	0	1	1	0	1	1	0	0	1	0	1	0	0	0	1	0	1	1	1	0.240721
TCGA-P3-A6T5	high	92.3743	-253.347	1	1	0	1	1	0	1	1	0	1	0	0	1	0	1	1	1	0	1	0	0	-0.315306
TCGA-P3-A6T6	high	-627.642	-2207.73	1	1	0	1	1	0	1	0	0	0	1	1	1	0	0	0	1	0	1	1	0	-0.119653
TCGA-P3-A6T8	high	-401.573	-237.875	0	1	0	1	1	1	1	1	0	1	1	0	1	1	0	1	1	0	0	1	1	0.336522
TCGA-QK-A64Z	high	-72.0884	-714.1	0	1	0	1	1	0	0	1	0	0	1	1	0	1	0	0	1	0	1	1	1	0.071999
TCGA-QK-A6IG	high	468.029	-129.599	0	1	0	0	1	1	0	1	0	1	1	0	1	1	0	1	1	1	0	1	0	0.905409
TCGA-QK-A6II	high	309.876	-904.126	0	1	0	1	1	0	1	1	0	0	0	0	1	0	1	0	1	0	1	1	0	0.314529
TCGA-QK-A6IJ	high	811.459	-217.159	0	1	0	1	1	0	1	1	0	1	1	0	0	0	0	0	1	1	1	1	0	0.124707
TCGA-QK-A8ZA	high	-794.806	-2370.03	0	1	0	0	1	0	0	1	1	0	1	0	0	1	0	0	0	0	1	1	0	0.745295
TCGA-QK-AA3J	high	-232.122	-1819.82	1	1	1	0	0	1	1	0	1	0	1	0	1	0	0	0	0	0	1	1	0	-0.151651
TCGA-QK-AA3K	high	580.233	1358.39	1	0	0	0	0	0	0	1	0	1	1	0	0	1	0	1	0	1	0	1	0	0.208812
TCGA-RS-A6TO	high	481.515	213.527	0	1	0	0	1	0	0	1	1	0	1	0	0	1	0	0	1	0	0	1	0	0.924901
TCGA-RS-A6TP	high	-22.5956	-1770.24	1	1	0	1	0	1	1	0	0	0	1	1	1	1	1	0	1	0	1	0	0	-0.0715564
TCGA-T2-A6WX	high	1574.13	866.074	1	1	0	1	0	1	0	1	0	1	1	1	1	1	0	0	1	0	0	1	0	0.40291
TCGA-T3-A92N	high	196.575	-626.131	1	1	0	1	1	0	1	1	0	1	0	1	1	1	0	1	1	0	1	1	0	-0.0548964
TCGA-UF-A71A	high	-585.095	-728.716	0	1	0	0	1	0	0	1	1	0	1	0	0	1	0	0	0	0	1	1	0	0.745295
TCGA-UF-A71B	high	201.469	-6.49655	1	1	0	1	0	0	0	1	0	0	0	0	0	0	0	0	1	0	1	1	0	0.0760237
TCGA-UF-A7JC	high	-579.636	-1706.78	0	1	0	1	1	0	0	1	1	0	1	0	1	0	0	0	1	0	1	1	1	0.149351
TCGA-UF-A7JD	high	-230.855	343.861	1	1	0	1	1	0	1	1	0	1	0	0	1	0	0	1	1	1	1	1	0	-0.155028
TCGA-UF-A7JK	high	-889.304	-1942.47	1	1	0	0	1	0	0	1	0	1	1	0	1	0	0	0	1	0	0	1	1	0.247514
TCGA-UF-A7JT	high	1593.4	1697.69	1	1	0	1	1	1	1	1	0	0	1	0	1	0	0	0	0	0	0	1	0	0.395821
TCGA-UF-A7JV	high	991.446	829.469	1	1	0	0	0	0	1	1	0	0	1	0	1	1	0	0	0	0	0	1	0	0.931769
TCGA-WA-A7GZ	high	-497.982	-1295.58	0	1	0	0	1	0	0	0	0	0	0	0	1	1	0	0	1	0	1	1	1	0.645421
TCGA-WA-A7H4	high	-64.4731	-156.048	0	1	0	1	1	0	1	1	0	1	0	0	1	0	0	0	1	1	1	1	1	-0.174533
